# Supplementary material for: Parsonage-Turner Syndrome Following SARS-CoV-2 Infection: A Systematic Review
Source: Biomedicines. 2023 Mar 9;11(3):837. doi: 10.3390/biomedicines11030837 (PMC10045449; doi:10.3390/biomedicines11030837)
Supplement: Supplementary file 1 [file biomedicines-11-00837-s001.zip]

Archive with 2 entries (2 files):
- S1. PRISMA_checklist.pdf
- S2. Characteristics of the included studies.xlsx
