# Supplementary material for: Parsonage-Turner Syndrome Following SARS-CoV-2 Infection: A Systematic Review
Source: Biomedicines. 2023 Mar 9;11(3):837. doi: 10.3390/biomedicines11030837 (PMC10045449; doi:10.3390/biomedicines11030837)
Supplement: Supplementary file 1 [file biomedicines-11-00837-s001.zip › S2. Characteristics of the included studies.xlsx]

## Sheet: Sheet1
Study	Country	Type of study	Number of cases	Age	Gender	Immunological status (vaccination, conditions with immunosuppression - except COVID-19)	Comorbidities, medication, risk factors	Onset	COVID-19 signs and symptoms	Parsonage Turner syndrome manifestation	Time between SARS-CoV-2 infection and neurological symptoms	SARS-CoV-2 infection diagnosis	Parsonage Turner syndrome diagnosis	Paraclinical findings - general	Pulmonary imaging: X ray/CT/MRI	Neurological imaging	Neurophysiological investigations	Anatomopathological examination	COVID-19 severity	General treatment	COVID-19 treatment	Parsonage Turner treatment	Evolution/ outcome	Assumed mechanism	Notes
Ahorukomeye 2022	USA	Case report	1	62	Male	N/R	Clavicle fracture and remote anterior cervical spine fusion presented after a fall	Left arm: 8 days before COVID-19; right arm: 7 days after surgery, same day with RT-PCT positive	Cough and progressive dyspnea, fevers, chills, muscle aches.	Severe neck pain and left radicular arm pain with paresthesia. No myelopathic symptoms on exam; full motor strength in both upper and lower extremities with normal reflex. Postoperative (D4): left sided ulnar claw hand and sensitivity over the ulnar aspect of the volar wrist. Postoperative (D7): persistent pain in the right shoulder. 8-week post-operative follow-up visit: right scapula winging.	Postoperative D7	Pre-operative PCR: negative. Postoperative PCR: positive. No data on Ct	Clinical, electromyography and neuromuscular ultrasound.	N/R	N/R	CT scan (initial): No cervical spine fracture. Standing upright plain Rx of the cervical spine (10 days later): right C4-C5 facet fracture with focal cervical kyphosis. He also had evidence of previous C5-C7 anterior cervical fusion. MRI (pre-operative): severe C3-C4 spinal canal, lateral recess, and foraminal stenosis secondary to disc protrusion and uncovertebral spurring. MRI and CT scan of th…	Somatosensory and motor evoked potential during surgery were stable throughout and the patient tolerated surgery well. At 20 weeks after surgery electromyography and neuromuscular ultrasound study of the upper extremities: prominent denervation atrophy affecting the right serratus anterior, consistent with a chronic long thoracic nerve palsy. Muscles innervated by the ulnar and mediannerve showed…	N/A	Acute hypoxic respiratory failure (without mechanical ventilation)	C2-T2 posterior fusion with instrumentation and C3-C4 laminectomy.	Remdesivir 5 days	Gabapentin 600 mg, cyclobenzaprine 10 mg every 8 hours and a NSAID	8-week post-operative follow-up visit: right scapula winging; pain was much improved. 12 weeks after his surgery, pain had resolved; he still had right-sided winged scapula; full range of motion in his left hand but had noticeable thenar atrophyand weakness. About 1.5 years after surgery, he regained his strength with 5 out of 5 motor strength in bilateral upper extremities.	The patient developed left sided Parsonage Turner syndrome symptoms that predate his spine surgery, and his right sided symptoms came on after spine surgery. His left sided symptoms began before he had any COVID-19 symptoms or tested positive for COVID-19. However, it is uncertain if this infection preceded his right sided symptoms.The timeline is most supportive of his cervical spine trauma as t…	Parsonage Turner syndrome after posterior cervical spinal fusion for a displaced right C4-C5 facet fracture in the setting of COVID-19 infection.
Alvarado 2021	Spain	Case report	1	38	Male	N/R	N/R	Continuous, progressive pain in both shoulders accompanied by a burning and tingling sensation	Severe bilateral pneumonia	Continuous, progressive pain in both shoulders accompanied by a burning and tingling sensation, which disrupted sleep and partially remitted with conventional analgesics. Subsequently the patient presented progressive muscle weakness in both shoulders, which limited his ability to perform activities ofdaily living. Clinical examination: bilateral atrophy of the deltoid, supraspinatus, and infrasp…	Unclear; after COVID-19 acute hospitalisation	Unspecified type of test	Clinical, electrophysiological, MRI	N/R	N/R	MRI: edema of the bellies of both infraspinatus muscles and tendinosis of both supraspinatus muscles	Electrophysiological study: left brachial plexopathy with predominant involvement of the segment proximal to the upper trunk and distal to the C5 nerve root, and absence of sensory response in the lateral antebrachial cutaneous nerve, with signs of acute motor axon loss in the trapezius, deltoid, and serratus anterior muscles	N/A	Severe	N/R	Hydroxychloroquine, lopinavir/ritonavir, interferon beta, corticosteroids, invasive mechanical ventilation. Deep sedation for several days, and received prone position ventilation on 2 occasions.	Non-steroidal anti-inflammatory drugs combined with long-acting opioids and prednisone. Rehabilitation	N/R	Immune-mediated, triggered by SARS-CoV-2	ICU with prone positioning (placed in the on 2 occasions); no pain or limitation of shoulder movement during hospitalisation. Septic shock secondary to ischaemic pancolitis due to SARS-CoV- 2 infection, which was confirmed by anatomical pathology; the patient underwent ileostomy surgery.
Alvarez 2021	USA	Case report	1	46	Female	N/R	Gastritis, anxiety. No family history of neurological diseases.	Upon extubation and discharge from ICU (41 days after onset of COVID-19; 8 days after extubation): left upper limb weakness and pain with proximal weakness greater than distal and 3/5 strength in abduction of the left shoulder, shoulder flexion, and flexion of the left elbow. No previous documentation of left upper limb weakness was noted.	Progressively worsening shortness of breath and fatigue.	8 days after extubation and discharge from ICU (41 days after onset of COVID-19): left upper limb weakness and pain with proximal weakness greater than distal and 3/5 strength in abduction of the left shoulder, shoulder flexion, and flexion of the left elbow. Threeweeks after discharge from inpatient rehabilitation: left shoulder pain and weakness began to become more pronounced after her dischar…	41 days after COVID-19 onset; 8 days after extubation	RT-PCR, no data on Ct	Clinical, nerve conduction study, electromyography, MRI	N/R	N/R	MRI of the brain: normal. MRI of the left shoulder: moderate tendinosis of the subscapularis, supraspinatus, and infraspinatus and the long head of the biceps tendon, with low-grade tenosynovitis within the bicipital groove. Moderate edema of the deltoid, teres major, teres minor, and the latissimus was suggestive of brachial plexopathy. MRI (over the next 2 months) of the cervical, brachial plex…	Nerve conduction study and electromyography: mild left median neuropathy at the wrist and motor unit recruitment pattern consistent with a chronic left upper trunk plexopathy with reinnervation	N/A	Severe	Supportive	ICU (8 days after onset of symptoms): intubated and mechanically ventilated for 23 days	Meloxicam on an as-needed basis	The symptoms resolved over the course of approximately 3 months	Focal traumatic etiology cannot explain involvement of nerves outside of the brachial plexus. Therefore, it is more plausible that this patient’s case of COVID-19–associated extended neuralgic amiotrophy syndrome is more likely from an atraumatic mechanism of which at least three immune mediated etiologies have been postulated: neuropathogenicity, molecular mimicry, direct cytotoxic effects on pe…	ICU: intubated and mechanically ventilated for 23 days; prone positioning intermittently. Diagnosis: extended PTS (with lumbar plexopathy). Relevant complications: septic shock secondary to ischaemic pancolitis due to SARS-CoV- 2 infection, which was confirmed by anatomical pathology; the patient underwent ileostomy surgery.
Ansari 2022	Iran	Case report	1	54	Male	Kidney transplantation due to polycystic kidney disease. Prednisolone, tacrolimus, and mycophenolate mofetil	Kidney transplantation. Immunosupressive drugs.	18 days after admission for COVID-19, with pain, followed by proximal upper limb weakness	Fever, coryza, and signs of lower respiratory tract infection	Severe pain in the left scapular region, followed by proximal left upper limb weakness. The pain was diffuse and dull along the cervical spine and medial scapula. Neurologic examination: proximal left upper limb muscle weakness with intact distal muscle strength. Reductions were observed in the elevation, abduction, and external rotation of the left shoulder. Deep tendon reflexes were absent in t…	18 days after admission for COVID-19	RT-PCR, no data on Ct	Clinical, EMG	Evaluation of vasculitis, including antinuclear antibody, antineutrophil cytoplasmic antibody, complement assay, and infections was all normal	CT: bilateral ground-glass opacities	MRI (without gadolinum): mild C3–C4 disc herniation. Normal brachial plexus	EMG: diminished sensory radial and median nerves conduction; motor conduction study was normal. Needle EMG: spontaneous activity was detected in the left biceps, deltoid, supraspinatus, and rhomboid muscles; upper trunk brachial plexopathy	N/A	Moderate‑to‑severe	Levofloxacine	Nasal O2 supplement, dexamethasone, remdesivir	Oral prednisolone (25 mg) for 3 weeks followed by tapering.	At the follow‑up visit 21 days after the initiation of the treatment, he reported partial improvement in his strength. At the 2‑month follow‑up, the patient’s shoulder examination was normal, without pain or functional limitations.	Autoimmune, possibly after SARS-CoV-2 infection	After completion of treatment, he received anti‑COVID vaccine, Sinopharm (inactivated virus vaccine, Wuhan, China) and recurred symptoms 2 weeks after completion of vaccination. The recurrence was treated with IVIg
Cabona 2021	Italy	Case report	1	46	Male	N/R	N/R	After ICU discharge: pain in the left shoulder, upper limb weakness and progressive hypotrophy in particular of the brachial biceps.	Cough, fever, followed by respiratory deterioration	Pain in the left shoulder, upper limb weakness and progressive hypotrophy in particular of the brachial biceps; isolated weakness of the brachial biceps muscle with F = 4/5	Unclear	N/R	Clinical, MRI, electrodiagnostic, ultrasound, MRI	N/R	N/R	High frequency ultrasound: increase in the fascicular diameter and a characteristic multifocal damage of the musculocutaneous nerve along its course in the context of the coracobrachialis muscle and between the coracobrachialis and biceps brachial. MRI: the musculocutaneous nerve appeared swollen and with hyperintense fascicles respect to the median nerve. The biceps muscle was slightly hyperinte…	Electrodiagnostic exam: much-reduced interference patterns and denervation signs in the left brachial biceps muscle to the needle examination.	N/A	Severe	N/R	Hydroxychloroquine, oxygen therapy using a CPAP helmet, ICU (intubation)	Corticosteroids	After a month of steroid therapy and subsequent tapering the patient totally recovered.	Inflammatory process due to SARS-CoV-2 infection
Cabrera 2022	Mexic	Case report	Case 1	44	Male	History of steroid allergies	Brother of Case 2	Left shoulder pain, acroparestesias	Odynophagia, fever, vesicular palato-pharyngeal enanthema	Left shoulder pain, acroparestesias; atrophy of deltoid, supraspinatus and scapular muscles	Simultaneous	RT-PCR, no data on Ct; beta variant	Clinical, electrodiagnostic	N/R	Rx: ground-glass pattern lesions	N/A	Electrodiagnostic exam: involvement of the postganglionic sensory potentials of the left brachial plexus at trunk and cervical level from the root of C2 to C5, consistent and suggestive of an acute brachial plexopathy.	N/A	N/R	N/R	Cyclosporine A (5 mg/kg/day, for 3 days), ivermectin (6 mg/12 h for 3 days), nitazoxamide (500 mg/12 h for 7 days), azithromycin (500 mg/24 h for 5 days), lopinavir/ritonavir (2 tablets/12 h for 14 days), interferon-beta (1/24 h for 14 days), hydroxychloroquine (200 mg/12 h for 14 days), OM85 (bronchoVaxon, one/day for 30 days), enoxaparin sc (60 mg/24 h for 30 days).	NSAID, opioids and gabapentin-type neuromodulators (all for 22 days). Pirfenidone extended-release (starting on D22, 600 mg/12 h)	In the first 22 days of infection, the symptoms of Covid-19 and neuralgia did not subside; the SARS-CoV-2 E gene was positive by RT-qPCR. 30 days after onset of Covid-19, patients were asymptomatic and qRT-qPCR and viral load were negative. Brachial plexus neuralgia persisted. On day 26 post-infection the symptoms of neuralgia subsided	Hereditary amyotrophic neuralgia, in the context of SARS-CoV-2 infection
			Case 2	45	Female	History of steroid allergies	Sister of Case 1	Left shoulder pain, acroparestesias	Odynophagia, fever, vesicular palato-pharyngeal enanthema	Left shoulder pain, acroparestesias; atrophy of deltoid, supraspinatus and scapular muscles	Simultaneous	RT-PCR, no data on Ct; beta variant	Clinical, electrodiagnostic	N/R	Rx: ground-glass pattern lesions	N/A	Electrodiagnostic exam: involvement of the postganglionic sensory potentials of the left brachial plexus at trunk and cervical level from the root of C2 to C5, consistent and suggestive of an acute brachial plexopathy.	N/A	N/R	N/R	Cyclosporine A (5 mg/kg/day, for 3 days), ivermectin (6 mg/12 h for 3 days), nitazoxamide (500 mg/12 h for 7 days), azithromycin (500 mg/24 h for 5 days), lopinavir/ritonavir (2 tablets/12 h for 14 days), interferon-beta (1/24 h for 14 days), hydroxychloroquine	NSAID, opioids and gabapentin-type neuromodulators (all for 22 days). Pirfenidone extended-release (starting on D22, 600 mg/12 h)	In the first 22 days of infection, the symptoms of Covid-19 and neuralgia did not subside; the SARS-CoV-2 E gene was positive by RT-qPCR. 30 days after onset of Covid-19, patients were asymptomatic and qRT-qPCR and viral load were negative. On day 21 post-infection the symptoms of neuralgia subsided	Hereditary amyotrophic neuralgia, in the context of SARS-CoV-2 infection
Cacciavillani 2021	Italy	Case report	1	52	Male	None	None	A week after the discharge for COVID-19, the patient developed excruciating pain in the left wrist and upper limb in the distribution of the lateral antebrachial cutaneous nerve followed shortly thereafter by hypoesthesia and dysesthesia in the same distribution	Pneumonia	Pain in the left wrist and upper limb (10/10) in the distribution of the lateral antebrachial cutaneous nerve followed shortly thereafter by hypoesthesia and dysesthesia in the same distribution. Neurological examination: normal strength, normal sensation except as noted, and normal reflexes	12 days after COVID-19 diagnosis	RT-PCR, no data on Ct	Clinical, nerve conduction study, needle electromyography, ultrasound	N/R	N/R	N/A	Nerve conduction study (performed 5 weeks after symptom onset): a reduced sensory nerve action potential amplitude of the left lateral antebrachial cutaneous nerve. No other abnormalities were detected on nerve conduction study. Needle electromyography of the left deltoid, biceps brachii, triceps brachii, brachioradialis, extensor digitorum communis, flexor digitorum superficialis, and first inte…	N/A	N/R	N/R	Hydroxychloroquine, antibiotics and oxygen (discharged after 5 days).	Acetaminophen (with minimal relief)	The pain gradually decreased and eventually resolved after 2 weeks. Six weeks after the onset, hypoesthesia and dysesthesias persisted.	Immune-mediated	Pure sensory neuralgic amyotrophy
Castaneda 2022	USA	Case report	Case 1	23	Male	No data on vaccination status	None	2 weeks after COVID-19 diagnosis: aching, acute left shoulder pain that began after weightlifting without a specific injury	N/A	Aching, acute left shoulder pain. Sleeping on the left side exacerbated the pain. The pain improved upon decreasing his physical activity; however quickly recurred with strenuous use of his left shoulder. No complaint of numbness or tingling; a sensation of impending subluxation was noted when performing activities of daily living such as taking off a shirt. Physical exam (3 weeks after onset): f…	2 weeks after COVID-19 diagnosis	N/R. During Omicron variant surge	Clinical, magnetic resonance imaging of the shoulder, EMG	N/R	N/R	Rx of the left shoulder: normal. The MR arthrogram small superior labrum tear but no evidence of a paralabral cyst.	EMG of the left shoulder: increased insertional activity, widespread spontaneous activity, reduced recruitment and mildly reduced interference pattern in the supraspinatus and infraspinatus muscles; increased insertional activity of the serratus anterior muscle	N/A	N/R	N/R	N/R	Physical therapy, corticosteroids	Four months after diagnosis, the patient reports feeling 70 percent improved, but still notes weakness mostly in external rotation and occasional aching pain	N/R
			Case 2	58	Male	No data on vaccination status	Work-related chronic left shoulder pain and cerebrovascular accident with no residual deficits. The patient denied any trauma or injury.	Acute burning anterolateral left shoulder pain and severely decreased motor function in his left upper extremity (noted following extubation after several weeks of ICU treatment for COVID-19 pneumonia)	N/A	Acute burning anterolateral left shoulder pain and severely decreased motor function in his left upper extremity. The pain radiated below the elbow and was worse at night, often disrupting the patient's sleep. Numbness and tingling in the left upper extremity. Physical exam: significant atrophy of the deltoid, supraspinatus, and infraspinatus in addition to decreased active range of motion and pa…	Unclear; several weeks	N/R. During Omicron variant surge	Plain radiographs (shoulder), MRI (shoulder), EMG	N/R	N/R	Rx of the left shoulder: unremarkable for fracture, dislocation, or arthritis. MRI of the shoulder: normal.	EMG: marked denervation of the deltoid, biceps, brachioradialis, infraspinatus, and supraspinatus while sparing the paraspinal, triceps, and forearm muscles.	N/A	Severe	N/R	N/R	Physical therapy	Nine months after COVID-19, the patient reported his pain and range of motion were starting to improve.	N/R	The patient was admitted to ICU for several weeks. No data on prone positioning. Secondary adhesive capsulitis
			Case 3	76	Male	No data on vaccination status	Left anatomic total shoulder arthroplasty. Prior to testing positive for COVID-19 th patient reported his left shoulder to be fully functional and painless.	Acute onset, dull, diffuse left shoulder pain radiating to the neck. The patient noted the onset of his symptoms after testing positive for COVID-19.	N/R	Acute onset, dull, diffuse left shoulder pain radiating to the neck (after testing positive for COVID-19). A few weeks following onset of pain he began experiencing weakness, decreased range of motion, and paresthesias throughout his left upper extremity. Physical exam (several weeks after onset): significant atrophy of the deltoid, supraspinatus, and infraspinatus with full active shoulder range…	Simultaneous	N/R. During Omicron variant surge	Clinical, shoulder Rx, EMG	N/R	N/R	Rx of the left shoulder: stable prosthesis and no fracture or dislocation	EMG: marked denervation of the left deltoid and biceps muscles, while the first dorsal interosseous, triceps, brachioradialis, and pronator teres showed no signs of electrical instability.	N/A	N/R	N/R	N/R	Phisycal therapy	N/R	N/R
Cheung 2022	Hong Kong	Case report	1	55	Male	No data on vaccination status	Psoriatic arthropathy in remission without chronic pain.	Sudden pain that extended from the neck and right interscapular region to the shoulder and down along the ulnar side of the right arm and forearm	Fever and upper respiratory symptoms (for COVID-19).	Sudden pain that extended from the neck and right interscapular region to the shoulder and down along the ulnar side of the right arm and forearm. The patient described the pain as shooting and drilling in nature, constantly severe, worst at the interscapular region, and aggravated by shoulder movement. He also reported disturbed sleep and numbness over his entire right arm and weakened right han…	Unclear; approx. 1 month after COVID-19 diagnosis (2 weeks after a negative COVID-19 test)	N/R	Clinical, MRI, nerve conduction study, EMG	N/R	N/R	MRI (approx. 3 months after pain onset): mild T2 hyperintensity at the right brachial plexus, suggestive of resolving neuritis. Cervical spondylosis without significant intervertebral foraminal narrowing or cord compression.	Nerve conduction study ( (approx. 3 months after pain onset: normal. EMG not performed due to good neurological recovery.	N/A	Mild	N/A	Traditional Chinese medication: Lianhua Qingwen herbal capsules for 1 week.	Diclofenac (100 mg daily) gabapentin (200 mg 3 times daily). One month after pain onset: pregabalin (75 mg twice per day and etoricoxib 90 mg daily), occupational therapy for grip strengthening. At the 3 months follow-up, pregabalin was gradually reduced, and he was weaned off etoricoxib	Diclofenac and gabapentin were ineffective. 1 month after pain onset: the motor symptoms had spontaneously improved although disturbing right shoulder and interscapular pain with paraesthesia persisted. 3 months follow-up: improvement with little or no pain. Intermittent paraesthesia and mild weakness of the right hand and fingers; the patient continued to have trouble turning keys and using chop…	Immune-mediated	The patient’s younger sister who had recovered in France without medication reported similar symptoms in her left arm. Drug-induced plexopathy, although less likely, remains possible.
Coll 2021	France	Case report	Case 1	63	Male	No clinical signs of systemic auto-immune disease such as systemic lupus erythematosus or vasculitis, and no significant titers for antinuclear antibodies, autoantibodies to extractable nuclear antigens, FARR test, anti-neutrophil cytoplasmic antibody.		Pain and disability in the right shoulder (1 month after ICU discharge)	COVID-19: Respiratory distress (treated in ICU). At ICU discharge: a period of mental confusion and agitation.	Pain and disability in the right shoulder. Clinical: active and passive limitation of shoulder range of motion, and muscular atrophy of upper trapezius muscle and supra-infra-spinous fossae. Other muscles’strength was normal especially the sternocleidomastoid muscle. Tendon reflexes were preserved. Paresthesia in the ulnar area of both forearms. Dynamic examination of the shoulder: altered scapul…	1 month after ICU discharge (>10 weeks after SARS-CoV-2 infection)	RT-PCR, no data on Ct	Clinical, electrodiagnostic, MRI	At ICU discharge: lumbar punction, electroencephalogram, and neuroimagings- normal. At 7 months after COVID-19 onset: viral serology (hepatitis B, C, and E, HIV, CMV, B19 virus)- negative	CT: suggestive of COVID-19	MRI of the cervical spine and brachial plexus (7 months after COVID-19 onset): no inflammatory modification of cranial nerve XI (normal signal on MR neurography and no gadolinium intake on T1 with DIXON fat subtraction). This was compatible with delay superior to 3 months. Amyotrophy and fatty infiltration on T1 sequence and high signal intensity on STIR sequence of right trapezius were noted, in…	Electrodiagnostic examination (5 months after the beginning of the COVID-19): an isolated important right spinal accessory nerve axonal involvement. Nerve conduction study: normal latencies with marked reduction of compound action potentials (CMAP) amplitude of right upper and lower trapezius muscles compared with the left side. Needle examination: much-reduced interference patterns and denervati…	N/A	Severe	N/R	Hydroxychloroquine, azithromycin, baracitinib, ceftriaxone, dexamethasone. Mechanical ventilation (6 weeks)	Pain medication, physical therapy and rehabilitation. Corticosteroids (already given for COVID-19)	N/R	Triggered by SARS-CoV-2 infection	Adhesive capsulitis was diagnosed but this did not explainthe importance of shoulder amyotrophy. ICU stay; no data on prone positioning
			Case 2	74	Male	No clinical signs of systemic auto-immune disease such as systemic lupus erythematosus or vasculitis, and no significant titers for antinuclear antibodies, autoantibodies to extractable nuclear antigens, FARR test, anti-neutrophil cytoplasmic antibody.	Well balanced type 2 diabetes, with a glycosylated hemoglobin of 6.1%.	One week after ICU discharge: pain and disability of the left shoulder	COVID-19: Respiratory distress (treated in ICU). At ICU discharge: transient tetraparesis that involved especially the lower limbs.	Pain and disability of the left shoulder. Clinical examination: muscular atrophy of upper trapezius muscle and supra-infra-spinous fossae. Active and passive shoulder ranges of motion were limited in the three spatial planes. Muscle testing of the shoulder: important weakness and a mild winged scapula in a lateral position; abrupt sliding of thescapula laterally and downward during upper limb lat…	One week after ICU discharge (>6 weeks from COVID-19 onset)	RT-PCR, no data on Ct	Clinical, electrodiagnostic, MRI	The serological assessment (5 months after COVID-19 onset): no other recent viral infection (hepatitis B, C, and E, HIV, CMV, B19 virus).	CT: suggestive of COVID-19	MRIof brachial plexuses (5 months after COVID-19 onset): muscular atrophy of left trapezius in T1 and high signal intensity on STIR sequence, in favor of semi-recent denervation in the distal territory of cranial nerve XI. MRI of the left shoulder: distal deep partial tear of the infraspinatus tendon and enthesopathy ofthe supraspinatus. MRI excluded other bone, spinal and endo-canal pathologies.…	Electrodiagnostic examination (4 months after the COVID-19 onset): isolated important left spinal accesory nerve axonal lesion. Nerve conduction study: normal latencies with marked reduced of compound action potentials amplitude of left upper and lower trapezius muscles compared withthe right side. Needle examination: much-reduced interference patterns and denervation signs in upper and lower tra…	N/A	Severe	N/R	Mechanical ventilation (ICU stay - 5 weeks). Cefotaxime, dexamethasone, tocilizumab.	Pain medication, physical therapy and rehabilitation. Corticosteroids (already given for COVID-19)	N/R	Triggered by SARS-CoV-2 infection	The patient had a rotator cuff impairment, which is a very common pathology according to his age group, and certainly participating in the shoulder painful symptomatology. But it did not explain the muscular atrophy of the supra and infra-spinous fossae as there was no tendon rupture. He also had an ICU neuro-myopathy that could explain initially a part of shoulder disability.
Diaz 2021	Chile	Case report	1	36	Male	No recent vaccination history	Body mass index = 30.1. No previous medical pathologies or recent surgical history. No trauma	Pain in the right shoulder of 10 weeks of duration, mainly in the scapular region, without radicular distribution.	Two weeks before the development of the neurologic condition: symptoms of an upper respiratory infection (e.g. headache, ageusia, anosmia, fever, and asthenia)	Pain in the right shoulder of 10 weeks of duration, mainly in the scapular region, without radicular distribution. Seven weeks after the onset of the symptoms, he developed progressive weakness in the right upper limb, limiting his ability to perform activities of daily living. Clinical: muscular atrophy of the supraspinatus and infraspinatus fossa, deltoids, and biceps; preserved passive mobilit…	2 weeks	Clinical. No RT-PCR. Antibodies: elevated IgG, normal IgM.	Clinical, MRI, nerve conduction study, electromyography.	N/R	N/R	X-ray: normal. MRI (right shoulder): supraspinatus and infraspinatus intramuscular hyperintensity in T2-weighted sequence and global atrophy of the periscapular musculature associated with initial fatty infiltration, without lesions in the tendinous portion of the rotator cuff. MRI diffusion neurography of the brachial plexus: the measurements of anisotropic fractions and apparent diffusion coeff…	Electrodiagnostic evaluation (nerve conduction study and needle electromyography): signs suggestive of a subacute and severe degree of right brachial plexopathy (upper trunk), with elements of active denervation and initial reinnervation, compatible with PTS. Nerve conduction study: Sensory conduction of medial, ulnar, superficial radial, and lateral antebrachial cutaneous: normal. The motor driv…	N/A	N/R	N/R	N/R	Pregabalin (75 mg bid for 4 months), physical therapy	At 2 months: decreased muscle trophism of supraspinatus and infraspinatus , preserved active joint ranges, with recovered muscle strength: deltoid (MRC=5), subscapularis (MRC=5), supraspinatus (MRC=4), infraspinatus (MRC=4). At 4 months, the patient regained his active range of motion and muscle strength in all affected muscle groups. At 6 months: without symptoms, complete mobility, recovered st…	Possible association between COVID-19 and PTS
Fortanier 2022	France	Case report	Case 1	45	Female	Vaccination status N/R	N/R	Acute pain in the right shoulder, quickly followed by difficulty in raising the right arm (10 days after COVID-19 diagnosis)	COVID-19: fever	Pain in the right shoulder, quickly followed by difficulty in raising the right arm. Motor examination on the right side: weakness of shoulder abduction and elbow flexion (MRC=3). Right bicipital and brachioradialis reflexes were diminished. There was no other motor deficit, and sensory testing was strictly normal.	10 days	RT-PCR, no data on Ct	Clinical, MRI and electrophysiological findings (nerve conduction study, electromyography)	CSF: normal. Other viral serologies (human immunodeficiency virus, cytomegalovirus, B19 parvovirus, hepatitis B, C and E) and antigangliosides antibodies were negative.	N/R	MRI spinal cord : normal. Plexus MRI: persistent hyperintense signal involving the right C6 root and the superior truncus of the brachial plexus, without contrast enhancement.	Electrophysiological evaluation (35 days after symptom onset): preserved compound muscle action potential amplitudes in the right arm for the ulnar, median, axillary and musculocutaneous nerves; normal sensory evaluation including lateral and medial antebrachial cutaneous nerves. Electromyography: acute dernervation without spontaneous activity in the biceps brachi and the deltoid muscles.	N/A	N/R	None	N/R	None	At 3 months: complete disappearance of the symptoms	Immune-mediated
		Case report	Case 2	21	Male	Vaccination status N/R	N/R	Severe right shoulder pain, with difficulty in raising the right arm (10 days after the COVID-19 symptomțs onset).	COVID-19: headache, nausea, fever, breathing difficulties.	Right shoulder pain, associated with difficulty in raising the right arm. Clinical examination: isolated deficit of the serratus major muscle associated with a right scapula winging. No sensory deficit; the osteotendinous reflexes were all present.	10 days	RT-PCR, no data on Ct	Clinical, MRI, electrophysiological findings (nerve conduction study, electromyography)	N/R	N/R	CT right shoulder: no abnormality. Plexus MRI: thickening and hyperintense signal involving the right long thoracic nerve within the scalenus medius muscle.	Electrophysiological evaluation (15 days after symptom onset): isolated involvement of the right long thoracic nerve with reduced compound muscle action potential amplitudes compared to the left, and a neurogenic recruitment pattern in the right serratus muscle without spontaneous activity. Motor and sensory evaluations were normal in ulnar, median, axillary, anterior interosseous, radial, latera…	N/A	N/R	N/R	N/R	Prednisone (oral, 1 mg/kg for 7 days, followed by rapid tapering).	At 4 months after symptom onset: isolated partial deficit of the serratus major muscle with a slight improvement of the winged scapula, but persistent pain in the right shoulder.	Immune-mediated
Ismail 2021	Kuwait	Case report	1	32	Male	Vaccination status N/R	None	During hospital stay for COVID-19, he experienced severe pain at the left shoulder, aggravated by touch and movement (with minimal relief from acetaminophen). The pain involved the right shoulder one week later.	COVID-19: fever, cough, generalized body pain. 5 weeks after onset: findings of his systemic examination were normal	Severe pain at the left shoulder, aggravated by touch and movement; the pain involved the right shoulder one week later. After discharge, the pain intensified and progressed to involve both forearms and hands. Two weeks from the onset, he started to develop progressive proximal weakness of both upper limbs, more on the left side. Bilateral hand numbness, and an area of sensory loss over his left …	Unclear; less than 7 days	RT-PCR, no data on Ct	Clinical, nerve conduction tests and electromyography, MRI	Normal complete blood count; renal and liver functions; serum electrolytes; creatine kinase; inflammatory markers (erythrocyte sedimentation rate, C-reactive protein); serum vitamins B1, B6, B12, and folate; protein electrophoresis; immunoglobulin essay; thyroid function; and antithyroid autoantibodies. There was no serological evidence of infection with hepatitis B, C, and E; herpes simplex viru…	N/R	MRI: hyperintense T2-weighted signal of supra- and infraspinatus muscles, indicating intramuscular edema, with normal cervical spine and both brachial plexuses.	Nerve conduction tests and electromyography (5 weeks after initial presentation): sensory and motor axonal involvement, in the form of low amplitude of compound motor action potentials of musculocutaneous, axillary, and suprascapular nerves on both sides, and long thoracic and anterior interosseous nerve on the left side, with patchy denervation	N/A	N/R	N/R	Oxygen, antibiotics, vitamins, anticoagulants (7 days)	Acetaminophen (with minimal relief). Pregabalin (300 mg/day), tramadol hydrochloride (50 mg twice daily), and local injection of steroids and lidocaine in both shoulders, with little improvement. Intravenous methylprednisolone (1000 mg per day for 5 days), but it was stopped due to dermatological side effects. A course of intravenous immunoglobulins (25 g/day for 5 days), with partial relief of p…	8 weeks after the symptom's onset: the motor and sensory examinations remained the same	The very early onset of symptoms during the initial presentation of COVID-19, suggest a probable direct viral neuroinvasion
Mitry 2021	USA	Case report	1	17	Female	N/R	No significant past medical or surgical history	A few weeks after the respiratory illness: new onset of multifocal joint pain, most prominent in the left shoulder and left hand; the pain was described as constant, but exacerbated by any movement.	COVID-19: fevers, chills, and other upper respiratory infection symptoms for about 1 week, which resolved without intervention.	Multifocal joint pain, most prominent in the left shoulder and left hand; the pain was described as constant, but exacerbated by any movement. The symptoms greatly improved after steroids. Shortly after this, the patient presented a worsening abdominal pain, shortness of breath, palpitations, and joint pain, which prompted to the ER. On physical exam, she appeared pale, was able to speak in full …	Unclear, a few weeks.	RT-PCR negative (a few weeks after initial respiratory illness); positive serum IgG antibodies for SARS-CoV2	Clinical, MRI	ER: serum inflammatory markers were markedly elevated, including c-reactive protein, erythrocyte sedimentation rate, ddimer, and ferritin. Anemia, and mild leukocytosis, with eosinophilia. The HIV and respiratory pathogen PCR panel were negative. Echocardiogram: dilation of the left coronary artery. Diagnostic work-up for underlying malignancy or rheumatologic disorder: negative. Bone marrow biop…	CT of the chest, abdomen, and pelvis: cardiomegaly, mediastinal and left supraclavicular adenopathy, hepatomegaly, and ascites, possibly related to systemic infection/inflammation or malignant etiology.	MRI of the left shoulder: uniform increased T2 signal of the supraspinatus, infraspinatus, teres minor, teres major, and trapezius muscles, consistent with PTS	N/A	N/A	N/R	N/R	N/R	Short dose of oral steroids, with great imptovement of symptoms (at onset).	N/R	Post-viral hyperinflammatory syndrome	Given the temporal relation of her symptom onset, markedly increased inflammatory markers, dilation of left coronary artery, and confirmed infection/exposure to SARS-CoV2, a post COVID-19 hyperinflammatory syndrome such as multisystem inflammatory syndrome in children (MIS-C) was the favored diagnosis over other etiologies such as a developing autoimmune disorder.
Ng 2022	Singapore	Case report	1	34	Male	Moderna mRNA-1273 vaccines on approximately 4 months prior to the presentation	No trauma, recent neck manipulation nor other constitutional symptoms.	Shoulder pain, weakness and numbness of the left upper limb (one day after COVID-19 symptom's onset)	N/R	Shoulder pain, diminished left biceps reflex, weakness of the left shoulder, elbow, wrist and finger movements (MRC=3), as well as patchy numbness of the left arm, forearm and anatomical snuffbox. No winging of the scapula	1 day	N/R	Clinical, MRI	Full blood count, serum electrolytes, liver enzymes, erythrocyte sedimentation rate, C-reactive protein and chest X-ray were unremarkable.	N/R	MRI of the brachial plexus (day 3 of neurological symptoms): increased signal along the course of the distal trunks and divisions of the left brachial plexus. MRI cervical spine: mild spondylosis	N/A	N/A	N/R	N/R	N/R	N/R	Remarkable improvement on day 13 with conservative management. Pain and numbness resolved, while motor power improved to MRC=4 across all ranges of motion.	The temporal relationship to COVID-19 infection and the short latency period suggested either a parainfectious mechanism or direct neuroinvasion
Queler 2021	USA	Case report	Case 2	55	Male	N/R	N/R	The patient awoke after a 7-week intubation (no prone positioning) for COVID-19 with severe, left, upper-extremity weakness, numbness and pain.	N/R	Severe, left, upper-extremity weakness, numbness and pain	Unclear, < 7 weeks	N/R	Clinical, MRI	N/R	N/R	MRI (3 months post onset): patchy, T2W signal hyperintensity of nerves from plexus to elbow and extensive denervation of arm muscles	Electrodiagnostic study: suggested a patchy brachial plexopathy	Preliminary results from a medial brachial cutaneous nerve biopsy demonstrated marked axonal loss.	Severe	N/R	N/R	N/R	N/R	Inflammatory process due to SARS-CoV-2 infection	The patient awoke after a 7-week intubation (no prone positioning) for COVID-19 with severe, left, upper-extremity weakness, numbness and pain.
Saade 2022	France	Case report	1	22	Male	Vaccination a few months prior	No relevant history except for an episode of anterior dislocation of the right shoulder	Sudden development of torticollis; the patient had a PCR test for COVID-19 that came back positive	N/R	Sudden torticollis. Three weeks later, he presented at the ER because of pain in his cervical spine and right upper limb, with no signs of trauma. No paresthesias. Clinical examination: limited shoulder motion in abduction (45°) due to pain with visible atrophy of the trapezius muscle relative to the other side. He was unable to push against resistance in forward flexion. When examining his scapu…	Concomitant with the positive RT-PCR	RT-PCR, no data on Ct	Clinical, electromyography, MRI	N/R	N/R	MRI: hyperintensity (edema) associated with denervation of these two muscles. MRI (after 6 months): persistent residual atrophy of the serratus anterior, but no edema in the trapezius muscle.	Electromyography: denervation of the trapezius and serratus anterior muscles (with the long thoracic and spinal accessory nerves involvement)	N/A	N/R	N/R	N/R	Corticosteroids (7 days), in combination with rehabilitation.	6-month follow-up: the shoulder’s range of motion had improved with forward flexion of 100° and strength graded as MRC=4. Pain disappeared. The winged scapula was still present, but the trapezius muscle was no longer visibly atrophied.	Correlation with COVID-19 infection	The authors note that they systematically ruled out differential diagnoses for PTS, such as adhesive capsulitis, cervical hernia, subacromial bursitis, or even calcific tendinopathy of the supraspinatus
Siepmann 2020	Germany	Case report	1	52	Male	N/R	N/R	Persistent severe pain in the right shoulder aggravated by arm extension with subsequent gradual shift to forearm and hand, paralleled by paresthesia predominantly involving index and long fingers.	COVID-19: mild respiratory symptoms, including rhinorrhea and headache.	Severe pain in the right shoulder aggravated by arm extension with subsequent gradual shift to forearm and hand, paralleled by paresthesia predominantly involving index and long fingers. Two weeks after the onset of pain: progressive weakness of the right hand. Clinical exam (4 weeks after the symptom's onset): weakness of the right flexor digitorum profundus, flexor pollicis longus, abductor pol…	Unclear, < 2 weeks	RT-PCR, no data on Ct	Clinical, nerve conduction, electromyography, MRI, nerve ultrasound	SARS-CoV-2 specific Ig A and G positive. No evidence of infection with hepatitis E virus, Borrelia, Treponema, or other neurotropic pathogens. CSF analysis: unremarkable, including SARS-CoV-2 specific immunoglobulins. Antinuclear antibodies (ANA) and antineutrophil cytoplasmic antibodies (ANCA, MPO, PR3): not suggestive of vasculitic mononeuropathy.	N/R	MRI: edema and inflammatory contrast enhancement of the right distal median nerve. MRI of the cervical spine: minor right C5-C6 disc protrusion without nerve root impingement, and mild T2-signal increase of the ipsilateral C7-C8 roots, suggestive of proximal edema. Nerve ultrasound: comparably depicted substantial swelling of the entire right median nerve from its origin from brachial plexus down…	Nerve conduction study: motor axonal neuropathy of the median nerve with probable partial conduction block in the upper arm. Needle electromyography: a slight decrease in motor unit recruitment in the abductor pollicis brevis and opponens pollicis muscles was noted but no spontaneous activity. Neither voluntary nor spontaneous motor unit activity was recorded in the flexor pollicis longus. Other …	N/A	Mild	N/R	N/R	Prednisolone (oral, 1 mg/kg, once daily) for 7 d followed by tapering and discontinuation by day 17.	Follow-up visits 7 and 14 days following the initiation of treatment: partial pain relief but no improvement in strength. Motor and sensory examinations remained unchanged.	Direct viral infection of the brachial plexus or a consequence of an autoimmune response to the preceding patient's infection with SARS-CoV-2	Sole median nerve involvement, which per se can be considered a rare clinical manifestation of PTS
Viatgé 2021	France	Case report	1	20	Male	Vaccination status N/R	None	PT symptoms evident after ICU discharge	COVID-19: fever, asthenia, arthromyalgia, dry cough, followed by dyspnea. At the end of ICU stay, the patient presents post-extubation swallowing disorders with a bilateral deficit of lingual protaction. 4 months follow-up: persistent dyspnea.	After ICU: slight hypoesthesia of the left shoulder associated with a frank deficit of elevation and abduction, and detachment of the left scapula.	Unclear (during ICU stay)	RT-PCR, no data on Ct	Clinical, electromyogtraphy, ultrasound, MRI	CSF: normal.	CT: COVID-19 viral pneumonia. Reassessment of persistent dyspnoea at 4 months of viral pneumonia: complete resolution of parenchymal lesions. Chest procubitus CT and lung scintigraphy (4 months follow-up): no parenchymal or vascular abnormalities; left diaphragmatic cupola ascent already present on chest radiographs following the neurological episode.	MRI (after 24 days of ICU): without cerebral lesions. Diaphragmatic ultrasound confirms left diaphragmatic paresis. Ultrasound of the shoulder: amyotrophy of the left infraspinatus with fatty involution, without tendon involvement. Muscle MRI: atrophy of the infraspinatus, deltoid but especially an edematous hypersignal (STIR) in the supra, infraspinatus, deltoid, rhomboid and left pectoralis min…	Electromyography (for swallowing problems): normal. EMG: chronic and active neurogenic abnormalities of the C5 and C6 territories without sensory conduction abnormalities ruling out upper primary trunk involvement of the brachial plexus, without involvement at the level of C4.	N/A	Severe	N/R	Mechanical ventilation (24 days), with prone decubitus sessions, and corticosteroid therapy	Diaphragmatic reconditioning physiotherapy followed by functional reassessment	N/R	The hypothesis of traumatic damage, following the sessions of prone position or the placement of the central venous line, is ruled out by the absence of plexus lesion in imaging, the absence of sensory involvement in the territory of the primary trunk at the EMG and especially the joint involvement of the lateral pectoral nerve whose origin and path differ from the primary trunk of the brachial p…	Severe ARDS requiring mechanical ventilation, thromboembolic and infectious complications with ventilator-acquired pneumonitis. At the end ofICU stay, the patient presents post-extubation swallowing disorders with a bilateral deficit of lingual protaction.
Voss 2022	USA	Case report	1	61	Male	N/R	Hypertension, prior arrhythmias. History of a prior rotator cuff repair performed 2.5 years previously, with an uneventful recovery resulting in normal strength and range of motion at 6 months from surgery.	Acute onset of severe pain and weakness affecting the left shoulder (several weeks after COVID-19). burning-type pain, limiting his sleep.	COVID-19: hemoptysis after two days of a worsening cough.	Burning-type pain in the left shoulder, limiting the sleep; the pain was not alleviated or aggravated by shoulder movement. One week follow-up: progressive weakness and loss of active motion. Second follow-up: pain had largely resolved, but the profound weakness and related shoulder dysfunction had persisted and worsened. Significant limitations of active range of motion. Physical examination: pr…	Unclear: a few weeks	Unspecified type of test	Clinical, electromyography, MRI	Laboratory values were largely normal.	CT: a small, acute pulmonary embolism and a small infiltrate in the right upper lobe with associated lymphadenopathy.	X-rays: mild glenohumeral arthritis without significant elevation of the humeral head. MRI: well-healed rotator cuff. Mild edema and atrophy of the supraspinatus and deltoid. Cervical spine MRI: benign changes.	Electromyography: left brachial plexopathy primarily affecting the upper trunk with evidence of ongoing denervation. Severe reduction in recruitment in the infraspinatus, deltoid, and, to a lesser extent, the biceps brachii with associated fibrillations.	N/A	Mild	N/R	Supportive treatment. Remdesivir	Ibuprofen, muscle relaxers, and narcotics (with little alleviation of symptoms. Physical therapy.	8 months follow-up: the pain remained relatively mild both at rest and with activity; the weakness improved only very gradually, with significant difficulties with activities over shoulder height. 1 year follow-up: continued improvements in function, with persistent overhead weakness.	Associated to COVID-19	At the subsequent follow-up for COVID-19, the patient complained of leg weakness and back pain, including a day’s history of bilateral leg weakness/anterior thigh weakness. He had associated burning-type pain in the lower extremity which was quite severe and limited his ability to sleep. He denied any trauma, fall, or other clear causes of his lower extremity. Although the pain was initially quit…
Zazzara 2022	Italy	Case report	1	47	Female	N/R	Chronic gastritis and gastroesophageal reflux disease (treated cyclically with proton pump inhibitors).	Acute and intense burning chest pain radiating to the proximal left arm, the shoulder and the upper region of the homolateral hemithorax	COVID-19:fatigue, flu-like symptoms (cough, myalgia and loss of appetite), anosmia, dysgeusia and difficulties in sleeping.Folowed by shortness of breath and chest pain. 2 months follow-up: persistence of the unilateral chest pain, altered sense of smell and taste along with persistent fatigue and myalgia	Intense burning chest pain radiating to the proximal left arm, the shoulder and the upper region of the homolateral hemithorax, innerved by T1 root. 2 months follow-up: persistence of the unilateral chest pain radiating to the left arm. Clinical exam: persistence of painful dysesthesia involving the left scapula, radiating to the left arm and forearm, especially on the ventral side. Muscle streng…	Concomitant with SARS-CoV-2 infection. Unclear, a few days after RT-PCR positive	RT-PCR, no data on Ct	Clinical, nerve conduction study, needle electromyography, MRI	Full blood test panel including autoimmune markers (Anti-nuclear autoantibodies (ANA), Anti-SSA/Ro, Anti-La/SSB, Anti-Jo1, Anti-RNP; Antitopoisomerase I (Anti-SCL 70); Central-antineutrophil cytoplasmatic antibody (c-ANCA); Perinuclear-antineutrophil cytoplasmatic antibody (p-ANCA); Rheumatoid factor; Anti-cyclin citrullinated peptide (Anti-CCP); Lupus Anticoagulant; Anti-cardiolipin; Anti-beta2 …	CT: mild bilateral pneumonia, without respiratory insufficiency	MRI: segmental diffusion-weighted imaging (DWI) restriction and corresponding apparent diffusion coefficient (ADC) low signal of the left upper trunk, and T2 hyperintensity and thickening of the left upper trunk . Some confluent lymph nodes with irregular borders were detected in left supraclavicular fossa.	Sensory nerve conduction performed on both armss: reduced sensory action potential amplitude of the left medial and lateral antebrachial cutaneous nerves, compared to the contralateral, asymptomatic side, with an amplitude difference of more than 50%. Motor nerve conduction studies: unremarkable. Needle electromyography: including deltoid, biceps brachii, extensor digitorum communis and first dor…	N/A	Mild	N/R	Oral steroids with great benefit not only for the respiratory symptoms but also for the pain.	Oral steroids (with improvement). 2 months follow-up: prednisone 12.5 mg/ day for other two months; duloxetine and gabapentin (with significant improvement of the pain).	2 months follow-up: improvement with steroids. Further improvement with steroids and pain medications	Uncertain: a direct or indirect viral involvement	Atypical, pure sensory, brachial plexus neuritis. Involvement of sensory fibres of both the upper trunk/lateral cord and the lower trunk/medial cord of the left brachial plexus, extending also to T1 dermatome region, whilst sparing motor fibres.
